# Supplementary material for: Vitis vinifera L. Pruning Waste for Bud-Preparations as Source of Phenolic Compounds–Traditional and Innovative Extraction Techniques to Produce New Natural Products
Source: Plants (Basel). 2021 Oct 20;10(11):2233. doi: 10.3390/plants10112233 (PMC8624332; doi:10.3390/plants10112233)
Supplement: Supplementary file 1 [file plants-10-02233-s001.zip]

Archive with 1 entries (1 files):
- plants-1419917-supplementary.pdf
